# Supplementary material for: Southeast Asian diversity: first insights into the complex mtDNA structure of Laos
Source: BMC Evol Biol. 2011 Feb 18;11:49. doi: 10.1186/1471-2148-11-49 (PMC3050724; doi:10.1186/1471-2148-11-49)
Supplement: Additional file 1 — Donor provenience list. The Laos province of birth is given for every donor. [file 1471-2148-11-49-S1.XLS]

## Sheet: Laos sample origin
Bodner et al., Laos - Additional file 1: Provinces of origin of the Laos samples
LAO sample number	province of birth
1	Vientiane municipality
2	Bolikhamxay province
3	Phongsaly province
4	Vientiane province
5	Vientiane municipality
6	Vientiane municipality
7	Vientiane province
8	Vientiane municipality
9	Vientiane province
10	Oudomexay province
11	Khammouane province
12	Vientiane municipality
13	Houaphane province
14	Champasack province
15	Chiangkhoang province
16	Vientiane municipality
17	Chiangkhoang province
18	Oudomexay province
19	Khammouane province
20	Savannakhet province
21	Houaphane province
22	Savannakhet province
23	Louangprabang province
24	Champasack province
25	Vientiane municipality
26	Chiangkhoang province
27	Vientiane municipality
28	Vientiane municipality
29	Khammouane province
30	Savannakhet province
31	Savannakhet province
32	Vientiane province
33	Vientiane municipality
34	Chiangkhoang province
35	Houaphane province
36	Vientiane municipality
37	Vientiane municipality
38	Chiangkhoang province
39	Xaynhabouly province
40	Xaynhabouly province
41	Vientiane municipality
42	Xaynhabouly province
43	Louangprabang province
44	Champasack province
45	Savannakhet province
46	Vientiane municipality
47	Louangprabang province
48	Vientiane municipality
49	Vientiane municipality
50	Khammouane province
51	Houaphane province
52	Vientiane municipality
53	Champasack province
54	Houaphane province
55	Savannakhet province
56	Vientiane province
57	Louangprabang province
58	Chiangkhoang province
59	Louangprabang province
60	Vientiane municipality
61	Vientiane municipality
62	Vientiane municipality
63	Khammouane province
64	Vientiane province
65	Vientiane municipality
66	Vientiane municipality
67	Savannakhet province
68	Bokeo province
69	Vientiane province
70	Chiangkhoang province
71	Savannakhet province
72	Savannakhet province
73	Vientiane municipality
74	Vientiane municipality
75	Vientiane province
76	Champasack province
77	Vientiane province
78	Bokeo province
79	Vientiane municipality
80	Vientiane municipality
82	Vientiane municipality
83	Houaphane province
84	Phongsaly province
85	Chiangkhoang province
86	Xaynhabouly province
87	Vientiane municipality
88	Bolikhamxay province
89	Chiangkhoang province
90	Oudomexay province
91	Vientiane province
92	Vientiane municipality
93	Khammouane province
94	Vientiane municipality
95	Vientiane municipality
96	Vientiane municipality
97	Vientiane municipality
98	Vientiane municipality
99	Chiangkhoang province
100	louangnamtha province
101	Houaphane province
102	Vientiane municipality
103	Khammouane province
104	Oudomexay province
105	Louangprabang province
106	Oudomexay province
107	Khammouane province
108	Chiangkhoang province
109	Houaphane province
110	Chiangkhoang province
111	Savannakhet province
112	Vientiane province
113	Houaphane province
114	Savannakhet province
115	Vientiane municipality
116	Bokeo province
117	Vientiane municipality
118	Champasack province
119	Vientiane municipality
120	Xaynhabouly province
121	Vientiane municipality
122	Vientiane municipality
123	Savannakhet province
124	Vientiane municipality
125	Khammouane province
126	Vientiane province
127	Louangprabang province
128	Vientiane province
129	Vientiane province
130	Vientiane municipality
131	Vientiane municipality
132	Chiangkhoang province
133	Vientiane municipality
134	Vientiane municipality
135	Bokeo province
136	Vientiane municipality
137	Vientiane province
138	Vientiane province
139	Xaynhabouly province
140	Xaynhabouly province
141	Xaynhabouly province
142	Khammouane province
143	Savannakhet province
144	Savannakhet province
145	Vientiane municipality
146	Vientiane municipality
147	Vientiane municipality
148	Champasack province
149	Xaynhabouly province
150	Chiangkhoang province
151	Vientiane municipality
152	Xaynhabouly province
153	Savannakhet province
154	Vientiane municipality
155	Champasack province
156	Champasack province
157	Vientiane municipality
158	Xaynhabouly province
159	Chiangkhoang province
160	Vientiane province
161	Vientiane municipality
162	Vientiane municipality
163	Xaynhabouly province
164	Champasack province
165	Champasack province
166	Chiangkhoang province
167	Vientiane municipality
168	Xaynhabouly province
169	Vientiane municipality
170	Chiangkhoang province
171	Vientiane municipality
172	Houaphane province
173	Vientiane province
174	Vientiane municipality
175	Louangprabang province
176	Vientiane municipality
177	Champasack province
178	Savannakhet province
179	Khammouane province
180	Khammouane province
181	Vientiane province
182	Savannakhet province
183	Xaynhabouly province
184	Xaynhabouly province
185	Xaynhabouly province
186	Vientiane province
187	Savannakhet province
188	Xaynhabouly province
189	Vientiane municipality
190	Champasack province
191	Vientiane municipality
192	Sekong province
193	Vientiane municipality
194	Louangprabang province
195	Khammouane province
196	Vientiane municipality
197	Vientiane municipality
198	Vientiane municipality
199	Vientiane municipality
200	Vientiane municipality
202	Vientiane municipality
203	Vientiane municipality
204	Vientiane municipality
205	Vientiane municipality
207	Vientiane municipality
208	Vientiane municipality
209	Vientiane municipality
210	Vientiane municipality
211	Vientiane municipality
212	Vientiane municipality
214	Vientiane municipality
216	Vientiane municipality
217	Vientiane municipality
219	Vientiane municipality
221	Vientiane municipality
