# Supplementary material for: Southeast Asian diversity: first insights into the complex mtDNA structure of Laos
Source: BMC Evol Biol. 2011 Feb 18;11:49. doi: 10.1186/1471-2148-11-49 (PMC3050724; doi:10.1186/1471-2148-11-49)
Supplement: Additional file 6 — AMOVA results for five East Asian populations (analyzed range: nps 16024-16497 30-407). Part A: Design and results of AMOVA. Part B: Population average pairwise differences. Part C: FST comparison among populations. References: this study, [7,17,23,24] [file 1471-2148-11-49-S6.XLS]

## Sheet: Tabelle1
Bodner et al., Laos
Additional file 6	AMOVA results for five East Asian populations (analyzed range: nps 16024-16497 30-407)
Part A: Design and results of AMOVA
Source of variation	d.f.	Sum of squares	Variance components	Percentage of variation
Among populations	4	65.501	0.04562 Va	0.84
Within populations	1224	6599.73	5.39193 Vb	99.16
Total	1228	6665.23	5.43755
p-value (Va): < 0.001
Part B: Population average pairwise differences
	Hong Kong [24]	Laos	Thailand [17]	Vietnam [23]	Mixed Han [7]
Hong Kong [24]	10.6524	10.88	10.7752	10.682	10.856
Laos	0.08763	10.9322	10.9239	10.7769	11.1763
Thailand [17]	0.05386	0.06262	10.7903	10.7553	11.0587
Vietnam [23]	0.04566	0.0007	0.04999	10.6202	10.9741
Mixed Han [7]	0.04804	0.22835	0.18172	0.18223	10.9636
Values above diagonal: Average number of pairwise differences between populations (PiXY)
Diagonal elements: Average number of pairwise differences within populations (PiX)
Values below diagonal: Corrected number of average pairwise differences between populations (PiXY-(PiX+PiY)/2)
Lowest and highest values are highlighted in green and red, resp.
Part C: FST comparison among populations
	Hong Kong [24]	Laos	Thailand [17]	Vietnam [23]	Mixed Han [7]
Hong Kong [24]	*	0.00811	0.00503	0.00427	0.00445
Laos	< 0.001	*	0.00573	< 0.001	0.02043
Thailand [17]	< 0.001	0.005	*	0.00465	0.0164
Vietnam [23]	0.008	0.395	0.021	*	0.01654
Mixed Han [7]	< 0.001	< 0.001	< 0.001	< 0.001	*
Values above diagonal: population pairwise FST values
Lowest and highest values are highlighted in green and red, resp.
Values below diagonal: p-values (significance level=0,05; 1023 permutations)
