# Supplementary material for: Southeast Asian diversity: first insights into the complex mtDNA structure of Laos
Source: BMC Evol Biol. 2011 Feb 18;11:49. doi: 10.1186/1471-2148-11-49 (PMC3050724; doi:10.1186/1471-2148-11-49)
Supplement: Additional file 7 — Shared haplotypes within the Laos population sample. Only one example haplotype is indicated per shared haplotype. Part A: comparison with four East Asian populations (nps 16024-16497 30-407). Part B: comparison with 16 East Asian populations (nps 16024-16383). References: this study, [3-7,12,17,23-26]. [file 1471-2148-11-49-S7.XLS]

## Sheet: Tabelle1
Bodner et al., Laos
Additional file 7	Shared haplotypes within the Laos population sample
Part A: Analyzed range: nps 16024-16497 30-407
Haplotype	Laos	Northern Thailand	Vietnam	Mixed Han	Hong Kong
Reference	this study	[17]	[23]	[7]	[24]
number of haplotypes	168	140	155	246	302
LAO016	5	3	4	1	5
LAO197	5	-	-	-	1
LAO021	4	5	5	-	11
LAO003	4	7	6	-	2
LAO173	3	-	-	-	4
LAO082	3	1	1	-	-
LAO090	2	8	5	-	4
LAO122	2	-	1	-	1
LAO196	2	-	-	-	2
LAO178	2	2	2	-	5
LAO134	2	-	-	1	1
LAO108	2	1	-	-	1
LAO073	2	2	-	-	-
LAO116	2	-	1	-	-
LAO039	2	1	-	-	-
LAO006	2	1	-	-	-
LAO185	1	-	1	-	2
LAO135	1	2	-	1	2
LAO031	1	-	-	-	1
LAO191	1	1	-	-	3
LAO175	1	-	-	-	1
LAO014	1	-	-	2	1
LAO157	1	-	1	-	2
LAO210	1	-	-	-	1
LAO109	1	-	-	-	1
LAO158	1	2	-	-	1
LAO032	1	2	-	-	1
LAO171	1	-	-	-	1
LAO152	1	-	-	-	2
LAO041	1	1	1	-	1
LAO025	1	1	-	-	-
LAO012	1	-	-	4	-
LAO123	1	-	1	-	-
LAO092	1	2	-	-	-
LAO110	1	-	-	1	-
LAO113	1	-	2	-	-
LAO083	1	1	-	-	-
LAO084	1	-	-	1	-
LAO180	1	1	-	-	-
LAO057	1	1	3	-	-
LAO129	1	-	2	-	-
LAO209	1	-	2	-	-
LAO086	1	2	-	-	-
LAO203	1	-	1	-	-
LAO069	1	1	-	-	-
LAO002	1	-	2	3	-
LAO052	1	2	-	-	-
number of shared haplotypes	47	23	18	8	25
proportion of shared haplotypes [%]	27.9762	16.4286	11.6129	3.25203	8.27815
The lowest and highest proportion of haplotypes shared with the Laos sample is highlighted in green and red, resp.
Part B: Analyzed range nps 16024-16383
Haplotype	Laos	Hong	Guang-	Pinghua	Southern	Austro-	Daic	Northern	Vietnam	Tibet	Southern	Hmong	Mien	Northern	Southern	Mixed	Island
		Kong	dong	Han	Indig.	Asiatic		Thailand			Tibeto-			Han	Han	Han	Southeast
			Han		Minorities						Burmans						Asians
Reference	this study	[24]	[25]	[12]	[12]	[3]	[3]	[17]	[23]	[4]	[4]	[5]	[5]	[6]	[6]	[7]	[26]
number of haplotypes	145	244	94	140	158	71	351	124	137	63	278	105	189	196	351	227	415
LAO001	11	9	1	6	9	1	-	4	5	1	2	-	-	1	2	1	-
LAO059	8	11	-	4	1	2	10	-	3	-	5	5	5	5	10	3	3
LAO087	7	9	2	3	10	7	5	9	6	-	10	2	5	1	3	2	18
LAO012	6	14	5	11	25	1	33	7	5	-	7	1	8	1	12	4	-
LAO026	5	6	2	5	1	4	6	9	6	-	5	1	3	-	5	2	12
LAO122	4	1	-	-	1	-	6	-	1	-	-	-	2	-	-	-	-
LAO060	4	2	1	-	2	-	-	2	1	-	2	-	-	-	1	-	-
LAO046	3	2	-	-	1	1	2	1	-	-	-	-	-	-	-	-	-
LAO134	3	5	-	2	4	-	4	-	-	-	-	3	-	-	2	1	-
LAO092	3	-	-	-	-	3	-	3	-	-	-	-	-	-	-	-	-
LAO082	3	-	-	-	-	-	-	1	1	-	1	-	-	-	-	-	-
LAO006	2	6	2	1	-	6	12	1	-	3	15	6	7	14	13	6	19
LAO175	2	2	-	-	-	-	-	-	-	-	-	-	-	-	4	-	-
LAO089	2	2	1	1	-	-	2	-	-	-	-	-	-	1	-	-	-
LAO069	2	2	1	2	3	3	21	1	1	-	2	1	2	-	-	-	3
LAO010	2	5	1	1	-	2	15	4	3	-	1	1	3	-	3	-	-
LAO086	2	2	-	-	2	-	9	5	-	-	-	-	1	-	-	-	1
LAO138	2	-	1	-	-	-	-	-	-	-	-	-	-	-	-	-	-
LAO038	2	-	-	2	-	-	-	-	-	-	-	1	1	-	-	-	-
LAO114	2	-	-	-	-	1	2	-	-	-	-	3	1	-	1	-	-
LAO116	2	-	-	-	-	-	-	-	1	-	-	-	-	-	-	-	-
LAO036	2	-	-	-	-	-	9	-	1	-	-	-	1	-	-	-	-
LAO019	2	-	-	-	-	-	-	-	-	-	-	-	-	-	-	-	1
LAO185	1	2	-	-	-	-	-	-	1	-	-	-	-	1	2	1	-
LAO191	1	5	2	4	5	-	4	1	1	-	1	-	4	3	-	1	1
LAO057	1	1	1	-	-	7	11	1	4	-	5	-	3	-	2	-	5
LAO157	1	3	-	-	-	-	-	-	2	-	-	-	-	-	-	-	-
LAO221	1	1	1	-	2	-	-	-	-	-	2	-	6	1	2	-	-
LAO135	1	2	-	1	-	-	-	2	-	-	-	-	-	-	-	2	-
LAO171	1	4	1	-	1	3	11	1	2	-	2	4	5	-	1	-	2
LAO056	1	1	1	-	2	1	-	-	1	-	-	-	-	-	1	1	-
LAO031	1	1	1	-	-	-	-	-	-	-	-	-	-	-	-	-	-
LAO209	1	2	-	-	-	2	2	-	2	-	-	-	3	-	-	-	2
LAO014	1	2	-	-	2	-	3	-	1	-	2	-	1	5	5	3	1
LAO109	1	2	-	2	2	-	2	-	1	-	-	1	1	-	-	-	-
LAO007	1	1	-	-	-	-	-	-	-	-	-	-	-	-	-	1	-
LAO101	1	1	-	1	-	2	-	-	-	-	-	-	-	-	-	-	2
LAO083	1	3	1	3	3	1	12	6	1	-	-	2	1	-	1	-	-
LAO002	1	2	-	2	9	-	3	1	3	-	-	2	-	1	2	4	-
LAO107	1	1	-	-	-	-	1	-	-	-	-	-	-	-	1	-	-
LAO041	1	1	1	-	-	-	-	1	1	-	5	-	-	-	1	-	-
LAO005	1	-	1	-	5	-	-	-	2	-	1	-	-	-	3	1	-
LAO113	1	-	1	-	1	2	1	-	2	-	-	-	-	-	-	-	-
LAO200	1	-	1	2	-	1	1	1	-	-	3	-	-	2	-	-	13
LAO085	1	-	-	2	-	-	-	-	1	-	-	-	-	-	1	-	-
LAO033	1	-	-	2	2	-	8	-	-	-	1	1	1	-	1	-	-
LAO207	1	-	-	2	1	-	-	-	-	-	-	1	-	-	-	-	-
LAO129	1	-	-	2	3	1	10	1	3	-	1	-	4	-	1	-	-
LAO052	1	-	-	1	-	-	1	2	-	-	-	-	-	-	-	-	-
LAO008	1	-	-	-	1	-	-	-	-	-	-	-	-	-	1	-	-
LAO078	1	-	-	-	1	-	-	-	-	-	-	-	-	-	-	-	-
LAO110	1	-	-	-	1	-	2	-	-	-	-	-	1	-	-	1	-
LAO216	1	-	-	-	2	-	-	1	-	-	-	-	-	-	-	-	-
LAO025	1	-	-	-	-	-	-	1	-	-	-	-	-	-	-	-	-
LAO017	1	-	-	-	-	1	-	-	-	-	-	-	-	-	-	-	-
LAO123	1	-	-	-	-	-	-	-	1	-	-	-	-	-	-	-	-
LAO097	1	-	-	-	-	-	1	-	-	-	-	-	-	-	-	-	-
LAO061	1	-	-	-	-	-	-	-	1	-	-	-	-	-	-	-	-
LAO103	1	-	-	-	-	-	-	-	-	-	-	-	4	-	-	-	-
LAO084	1	-	-	-	-	-	1	-	-	-	-	-	1	-	1	1	-
LAO203	1	-	-	-	-	-	-	-	1	-	-	-	-	-	-	-	-
LAO164	1	-	-	-	-	-	-	-	-	-	-	-	-	1	-	-	-
LAO124	1	-	-	-	-	-	2	-	1	-	-	-	-	-	-	-	6
LAO118	1	-	-	-	-	-	-	-	1	-	-	1	-	1	1	1	3
LAO184	1	-	-	-	-	-	1	-	-	-	-	-	-	-	-	-	-
LAO139	1	-	-	-	-	-	-	-	-	-	-	-	-	-	-	-	1
LAO182	1	-	-	-	-	-	-	-	1	-	-	-	-	-	-	-	-
number of shared haplotypes	67	33	21	23	28	21	33	24	34	2	20	17	25	14	28	18	17
proportion of shared haplotypes [%]	46.21	13.52	22.34	16.43	17.72	29.58	9.4	19.35	24.82	3.17	7.19	16.19	13.23	7.14	7.98	7.93	4.1
The lowest and highest proportion of haplotypes shared with the Laos sample is highlighted in green and red, resp.
