# Supplementary material for: Southeast Asian diversity: first insights into the complex mtDNA structure of Laos
Source: BMC Evol Biol. 2011 Feb 18;11:49. doi: 10.1186/1471-2148-11-49 (PMC3050724; doi:10.1186/1471-2148-11-49)
Supplement: Additional file 8 — AMOVA results for 17 East Asian populations (analyzed range: nps 16024-16383). Part A: Design and results of AMOVA. Part B: Population average pairwise differences. Part C: FST comparison among populations. References: this study, [3-7,12,17,23-26]. [file 1471-2148-11-49-S8.XLS]

## Sheet: Tabelle1
Bodner et al., Laos
Additional file 8	AMOVA results for 17 East Asian populations (analyzed range: nps 16024-16383)
Part A: Design and results of AMOVA
Source of variation	d.f.	Sum of squares	Variance components	Percentage of variation
Among populations	16	398.12	0.06871 Va	1.91
Within populations	5453	19238.3	3.53628 Vb	98.09
Total	5469	19681.4	3.60499
p-value (Va): < 0.001
Part B: Population average pairwise differences
	Hong Kong [24]	Guangdong Han [25]	Southern Indig. Minorities [12]	Pinghua Han [12]	Laos	Austro-Asiatic [3]	Daic [3]	Northern Thailand [17]	Vietnam [23]	Tibet [4]	Southern Tibeto-Burmans [4]	Hmong [5]	Mien [5]	Northern Han [6]	Southern Han [6]	Island Southeast Asians [26]	Mixed Han [7]
Hong Kong [24]	7.29109	7.22468	7.45096	7.60949	7.55617	7.11685	7.0377	7.43122	7.3677	7.22846	7.54884	6.90572	7.09326	7.22618	7.36971	7.15	7.48912
Guangdong Han [25]	-0.01008	7.17844	7.36575	7.54094	7.49132	7.07798	6.94125	7.38203	7.30199	7.13342	7.4929	6.81951	6.98983	7.15225	7.28096	7.08	7.4012
Southern Indig. Minorities [12]	0.03722	0.00834	7.53639	7.7541	7.64613	7.28335	7.16047	7.57735	7.47122	7.54398	7.76597	7.09721	7.19901	7.50448	7.54149	7.36	7.68648
Pinghua Han [12]	0.00515	-0.00707	0.02711	7.91759	7.86517	7.39434	7.3002	7.72316	7.66747	7.6059	7.89953	7.21101	7.35146	7.58425	7.70872	7.46	7.83714
Laos	0.0676	0.05907	0.0349	0.06335	7.68606	7.3438	7.29477	7.63517	7.51194	7.74448	7.87854	7.22559	7.30437	7.67643	7.68024	7.48	7.82757
Austro-Asiatic [3]	0.05038	0.06784	0.09423	0.01462	0.07984	6.84186	6.7759	7.19402	7.1612	7.15819	7.41808	6.68452	6.8299	7.1166	7.24852	6.94	7.38851
Daic [3]	0.11328	0.07316	0.1134	0.06253	0.17287	0.0761	6.55774	7.15798	7.09847	6.94269	7.32755	6.47195	6.58858	6.95771	7.10959	6.75	7.25078
Northern Thailand [17]	0.03652	0.04366	0.06	0.01522	0.04299	0.02394	0.12996	7.4983	7.45227	7.48988	7.73197	7.08018	7.21531	7.44334	7.54742	7.3	7.69357
Vietnam [23]	0.04572	0.03633	0.02658	0.03223	-0.00753	0.06383	0.14316	0.02667	7.35288	7.51613	7.69079	7.04115	7.13107	7.44978	7.4852	7.28	7.63636
Tibet [4]	0.42431	0.3856	0.61717	0.4885	0.74284	0.57865	0.50522	0.58212	0.68108	6.31722	7.30539	6.5761	7.04413	6.68824	7.16119	6.92	7.23312
Southern Tibeto-Burmans [4]	0.02392	0.0243	0.11841	0.06136	0.15614	0.11778	0.16931	0.10345	0.13498	0.2674	7.75875	7.12394	7.38408	7.38233	7.60622	7.39	7.70189
Hmong [5]	0.12555	0.09567	0.1944	0.11759	0.24793	0.12897	0.05846	0.1964	0.23008	0.28287	0.10995	6.26924	6.48451	6.68666	6.93618	6.56	7.05835
Mien [5]	0.16074	0.11363	0.14384	0.10569	0.17436	0.122	0.02273	0.17918	0.16765	0.59855	0.21773	0.06291	6.57395	7.04915	7.16321	6.77	7.30515
Northern Han [6]	0.1505	0.1329	0.30615	0.19532	0.40327	0.26554	0.24871	0.26406	0.34321	0.0995	0.07283	0.12191	0.33204	6.86026	7.21884	6.97	7.30098
Southern Han [6]	0.02075	-0.01167	0.06988	0.04651	0.13379	0.12417	0.1273	0.09486	0.10534	0.29916	0.02343	0.09814	0.17281	0.08529	7.40683	7.22	7.51507
Island Southeast Asians [26]	0.15	0.14	0.23	0.14	0.27	0.16	0.11	0.19	0.24	0.4	0.15	0.07	0.12	0.19	0.15	6.72	7.33
Mixed Han [7]	0.03375	0.00216	0.10847	0.06852	0.17472	0.15777	0.16209	0.1346	0.1501	0.26469	0.0127	0.11391	0.20835	0.06103	0.00183	0.17	7.61964
Values above diagonal: Average number of pairwise differences between populations (PiXY)
Diagonal elements: Average number of pairwise differences within populations (PiX)
Values below diagonal: Corrected number of average pairwise differences between populations (PiXY-(PiX+PiY)/2)
Lowest and highest values are highlighted in green and red, resp.
Values concerning the Laos sample are highlighted in gray (unless they are not lows and highs of the entire table and marked as such)
Part C: FST comparison among populations
	Hong Kong [24]	Guangdong Han [25]	Southern Indig. Minorities [12]	Pinghua Han [12]	Laos	Austro-Asiatic [3]	Daic [3]	Northern Thailand [17]	Vietnam [23]	Tibet [4]	Southern Tibeto-Burmans [4]	Hmong [5]	Mien [5]	Northern Han [6]	Southern Han [6]	Island Southeast Asians [26]	Mixed Han [7]
Hong Kong [24]	*	-0.00144	0.00502	0.00079	0.00906	0.0068	0.01646	0.00497	0.00622	0.056	0.00316	0.01744	0.02265	0.02064	0.00281	0.021	0.00455
Guangdong Han [25]	0.738	*	0.00098	-0.00114	0.00764	0.00963	0.01128	0.00579	0.00491	0.054	0.00291	0.01447	0.01695	0.01886	-0.0017	0.02	0.00012
South.Indig. Minorities [12]	0.005	0.261	*	0.00354	0.00458	0.0125	0.01654	0.00791	0.00353	0.078	0.01519	0.02661	0.02025	0.04065	0.0093	0.032	0.01411
Pinghua Han [12]	0.219	0.632	0.032	*	0.00807	0.00173	0.00944	0.00196	0.00419	0.061	0.00782	0.01605	0.01501	0.02598	0.00622	0.021	0.00879
Laos	<0.001	0.021	0.012	<0.001	*	0.01052	0.02505	0.00562	-0.00102	0.092	0.01978	0.03378	0.02452	0.05271	0.01759	0.039	0.02233
Austro-Asiatic [3]	0.004	0.016	0.001	0.204	0.002	*	0.01155	0.00317	0.00875	0.08	0.01504	0.01951	0.01814	0.03729	0.01652	0.024	0.02074
Daic [3]	<0.001	0.001	<0.001	<0.001	<0.001	<0.001	*	0.01918	0.02111	0.0716	0.02381	0.0088	0.00345	0.03622	0.01822	0.016	0.02338
Northern Thailand [17]	0.007	0.028	0.003	0.113	0.013	0.087	<0.001	*	0.00358	0.075	0.01325	0.02752	0.02552	0.03569	0.01262	0.027	0.01746
Vietnam [23]	0.005	0.061	0.036	0.037	0.639	0.006	<0.001	0.06	*	0.088	0.017	0.032	0.024	0.046	0.014	0.035	0.02
Tibet [4]	<0.001	<0.001	<0.001	<0.001	<0.001	<0.001	<0.001	<0.001	<0.001	*	0.03368	0.04308	0.0839	0.01434	0.0391	0.056	0.03446
Southern Tibeto-Burmans [4]	0.01	0.083	<0.001	<0.001	<0.001	<0.001	<0.001	<0.001	<0.001	<0.001	*	0.01444	0.02936	0.00961	0.00309	0.021	0.00163
Hmong [5]	<0.001	<0.001	<0.001	<0.001	<0.001	<0.001	<0.001	<0.001	<0.001	<0.001	<0.001	*	0.00954	0.01801	0.01331	0.01	0.0156
Mien [5]	<0.001	<0.001	<0.001	<0.001	<0.001	<0.001	<0.001	<0.001	<0.001	<0.001	<0.001	<0.001	*	0.04734	0.02392	0.018	0.02895
Northern Han [6]	<0.001	<0.001	<0.001	<0.001	<0.001	<0.001	<0.001	<0.001	<0.001	<0.001	<0.001	<0.001	<0.001	*	0.01159	0.027	0.00832
Southern Han [6]	0.012	0.835	<0.001	<0.001	<0.001	<0.001	<0.001	<0.001	<0.001	<0.001	0.003	<0.001	<0.001	<0.001	*	0.022	0.00027
Island Southeast Asians [26]	<0.001	<0.001	<0.001	<0.001	<0.001	<0.001	<0.001	<0.001	<0.001	<0.001	<0.001	<0.001	<0.001	<0.001	<0.001	*	0.024
Mixed Han [7]	0.002	0.383	<0.001	<0.001	<0.001	<0.001	<0.001	<0.001	<0.001	<0.001	0.062	<0.001	<0.001	<0.001	0.326	<0.001	*
Values above diagonal: population pairwise FST values
Lowest and highest values are highlighted in green and red, resp.
Values below diagonal: p-values (significance level=0,05; 1023 permutations)
Values concerning the Laos sample are highlighted in gray (unless they are not lows and highs of the entire table and marked as such)
